# Supplementary material for: Designing grazing susceptibility to land degradation index (GSLDI) in hilly areas
Source: Sci Rep. 2022 Jun 21;12:9393. doi: 10.1038/s41598-022-13596-1 (PMC9213453; doi:10.1038/s41598-022-13596-1)
Supplement: Supplementary file 1 — Supplementary Information. [file 41598_2022_13596_MOESM1_ESM.xlsx]

## Sheet: DATA
INDEX	Local Administrative Units 2 (LAU’s 2)					COUNTY (NUTS 3*) LIVESTOCKS [no.]					LAU’s 2 LIVESTOCKS [no]				STOCK DENSITY 2010 [head/ha]			STOCK DENSITY 2019 [head/ha]
	NAME	SIRUTA	TOTAL AREA [ha]	PASTURE AREA [ha]	SHARE** [ha]	NUTS 3	SHEEP - 2010	GOATS - 2010	SHEEP - 2019	GOATS - 2019	SHEEP - 2010	GOATS - 2010	SHEEP - 2019	GOATS - 2019	SHEEP - 2010	GOATS - 2010	TOTAL	SHEEP - 2019	GOATS -2019	TOTAL
1	BECENI	45003	7665	2006	26	BUZAU	213702	43667	261337	44319	4091	652	5003	662	2.04	0.33	2.36	2.49	0.33	2.82
2	BERCA	45101	7328	2853	39	BUZAU	213702	43667	261337	44319	1814	1251	2218	1270	0.64	0.44	1.07	0.78	0.45	1.22
3	BISOCA	45245	7241	1739	24	BUZAU	213702	43667	261337	44319	2766	155	3383	157	1.59	0.09	1.68	1.95	0.09	2.04
4	BLAJANI	45334	2280	707	31	BUZAU	213702	43667	261337	44319	642	361	785	366	0.91	0.51	1.42	1.11	0.52	1.63
5	BOZIORU	45389	3678	644	18	BUZAU	213702	43667	261337	44319	1009	283	1234	287	1.57	0.44	2.01	1.92	0.45	2.36
6	BRAESTI	45539	4670	1539	33	BUZAU	213702	43667	261337	44319	4118	455	5036	462	2.68	0.3	2.97	3.27	0.3	3.57
7	BREAZA	45619	5003	594	12	BUZAU	213702	43667	261337	44319	1500	702	1834	712	2.53	1.18	3.71	3.09	1.2	4.29
8	BUDA	45673	4965	944	19	BUZAU	213702	43667	261337	44319	2032	590	2485	599	2.15	0.63	2.78	2.63	0.63	3.27
9	CALVINI	45753	5919	1380	23	BUZAU	213702	43667	261337	44319	1715	468	2097	475	1.24	0.34	1.58	1.52	0.34	1.86
10	CANESTI	45888	3102	1066	34	BUZAU	213702	43667	261337	44319	1485	276	1816	280	1.39	0.26	1.65	1.7	0.26	1.97
11	CATINA	45959	3796	1110	29	BUZAU	213702	43667	261337	44319	1868	761	2284	772	1.68	0.69	2.37	2.06	0.7	2.75
12	CERNATESTI	46019	5055	1669	33	BUZAU	213702	43667	261337	44319	1906	1254	2331	1273	1.14	0.75	1.89	1.4	0.76	2.16
13	CHILIILE	46108	3566	1197	34	BUZAU	213702	43667	261337	44319	2138	398	2615	404	1.79	0.33	2.12	2.18	0.34	2.52
14	CHIOJDU	46180	12841	2354	18	BUZAU	213702	43667	261337	44319	5834	1331	7134	1351	2.48	0.57	3.04	3.03	0.57	3.6
15	CISLAU	46313	6120	654	11	BUZAU	213702	43667	261337	44319	1633	842	1997	855	2.5	1.29	3.78	3.05	1.31	4.36
16	COLTI	46439	3492	528	15	BUZAU	213702	43667	261337	44319	1392	407	1702	413	2.64	0.77	3.41	3.22	0.78	4.01
17	COZIENI	46554	5531	1828	33	BUZAU	213702	43667	261337	44319	1570	709	1920	720	0.86	0.39	1.25	1.05	0.39	1.44
18	GREBANU	47006	5737	881	15	BUZAU	213702	43667	261337	44319	1455	430	1779	436	1.65	0.49	2.14	2.02	0.5	2.51
19	LOPATARI	47186	7904	1240	16	BUZAU	213702	43667	261337	44319	3478	257	4253	261	2.8	0.21	3.01	3.43	0.21	3.64
20	MAGURA	47337	4287	774	18	BUZAU	213702	43667	261337	44319	262	130	320	132	0.34	0.17	0.51	0.41	0.17	0.58
21	MANZALESTI	47630	9470	872	9	BUZAU	213702	43667	261337	44319	2962	527	3622	535	3.4	0.6	4	4.15	0.61	4.77
22	MARGARITESTI	47417	2300	611	27	BUZAU	213702	43667	261337	44319	1228	274	1502	278	2.01	0.45	2.46	2.46	0.46	2.91
23	MEREI	47453	9916	1317	13	BUZAU	213702	43667	261337	44319	3062	1473	3745	1495	2.32	1.12	3.44	2.84	1.14	3.98
24	MURGESTI	47818	2944	654	22	BUZAU	213702	43667	261337	44319	984	455	1203	462	1.5	0.7	2.2	1.84	0.71	2.55
25	NAENI	47854	4233	1521	36	BUZAU	213702	43667	261337	44319	593	496	725	503	0.39	0.33	0.72	0.48	0.33	0.81
26	NEHOIU	47916	11277	2216	20	BUZAU	213702	43667	261337	44319	3515	764	4299	775	1.59	0.34	1.93	1.94	0.35	2.29
27	ODAILE	48021	3593	1618	45	BUZAU	213702	43667	261337	44319	2121	237	2594	241	1.31	0.15	1.46	1.6	0.15	1.75
28	PANATAU	48227	5063	1783	35	BUZAU	213702	43667	261337	44319	2528	869	3092	882	1.42	0.49	1.91	1.73	0.49	2.23
29	PARDOSI	48165	2264	554	24	BUZAU	213702	43667	261337	44319	1709	162	2090	164	3.08	0.29	3.38	3.77	0.3	4.07
30	PARSCOV	48557	5811	1930	33	BUZAU	213702	43667	261337	44319	1699	475	2078	482	0.88	0.25	1.13	1.08	0.25	1.33
31	PATARLAGELE	48325	8045	1432	18	BUZAU	213702	43667	261337	44319	3230	615	3950	624	2.26	0.43	2.69	2.76	0.44	3.19
32	PIETROASELE	48487	5565	913	16	BUZAU	213702	43667	261337	44319	1085	1031	1327	1046	1.19	1.13	2.32	1.45	1.15	2.6
33	PODGORIA	48682	5160	446	9	BUZAU	213702	43667	261337	44319	1128	329	1379	334	2.53	0.74	3.27	3.09	0.75	3.84
34	POSTA CALNAU	48771	8114	429	5	BUZAU	213702	43667	261337	44319	6098	1579	7457	1603	14.21	3.68	17.9	17.38	3.74	21.12
35	RACOVITENI	48922	3301	1026	31	BUZAU	213702	43667	261337	44319	1330	527	1626	535	1.3	0.51	1.81	1.58	0.52	2.11
36	SAPOCA	49206	2578	150	6	BUZAU	213702	43667	261337	44319	579	253	708	257	3.86	1.69	5.55	4.72	1.71	6.43
37	SARULESTI	49233	3354	589	18	BUZAU	213702	43667	261337	44319	3318	164	4058	166	5.63	0.28	5.91	6.89	0.28	7.17
38	SCORTOASA	49313	9588	3359	35	BUZAU	213702	43667	261337	44319	4836	857	5914	870	1.44	0.26	1.69	1.76	0.26	2.02
39	TISAU	49643	9937	428	4	BUZAU	213702	43667	261337	44319	394	246	482	250	0.92	0.57	1.5	1.13	0.58	1.71
40	TOPLICENI	49769	6583	1086	16	BUZAU	213702	43667	261337	44319	1533	725	1875	736	1.41	0.67	2.08	1.73	0.68	2.4
41	UNGURIU	50549	1968	15	1	BUZAU	213702	43667	261337	44319	669	178	818	181	44.6	11.87	56.47	54.53	12.04	66.58
42	VALEA RAMNICULUI	50022	5623	260	5	BUZAU	213702	43667	261337	44319	3511	466	4294	473	13.5	1.79	15.3	16.52	1.82	18.33
43	VALEA SALCIEI	50068	3309	352	11	BUZAU	213702	43667	261337	44319	3535	178	4323	181	10.04	0.51	10.55	12.28	0.51	12.79
44	VERNESTI	50102	9398	999	11	BUZAU	213702	43667	261337	44319	5337	570	6527	579	5.34	0.57	5.91	6.53	0.58	7.11
45	VINTILA VODA	50228	6700	2277	34	BUZAU	213702	43667	261337	44319	3689	615	4511	624	1.62	0.27	1.89	1.98	0.27	2.26
46	VIPERESTI	50326	6628	1175	18	BUZAU	213702	43667	261337	44319	698	305	854	310	0.59	0.26	0.85	0.73	0.26	0.99
47	ZARNESTI	50415	7901	1929	24	BUZAU	213702	43667	261337	44319	3522	1162	4307	1179	1.83	0.6	2.43	2.23	0.61	2.84
48	ADUNATI	131899	2270	461	20	PRAHOVA	151243	31972	189327	37596	1375	159	1721	187	2.98	0.34	3.33	3.73	0.41	4.14
49	ALBESTI-PALEOLOGU	131933	5000	394	8	PRAHOVA	151243	31972	189327	37596	1131	242	1416	285	2.87	0.61	3.48	3.59	0.72	4.32
50	ALUNIS	131988	2678	574	21	PRAHOVA	151243	31972	189327	37596	1976	529	2474	622	3.44	0.92	4.36	4.31	1.08	5.39
51	APOSTOLACHE	132011	2027	587	29	PRAHOVA	151243	31972	189327	37596	174	95	218	112	0.3	0.16	0.46	0.37	0.19	0.56
52	ARICESTII ZELETIN	132137	2086	449	22	PRAHOVA	151243	31972	189327	37596	413	46	517	54	0.92	0.1	1.02	1.15	0.12	1.27
53	BAICOI	130981	6536	463	7	PRAHOVA	151243	31972	189327	37596	2970	466	3718	548	6.41	1.01	7.42	8.03	1.18	9.21
54	BALTESTI	132271	3666	738	20	PRAHOVA	151243	31972	189327	37596	937	210	1173	247	1.27	0.28	1.55	1.59	0.33	1.92
55	BANESTI	132315	2156	190	9	PRAHOVA	151243	31972	189327	37596	1145	153	1433	180	6.03	0.81	6.83	7.54	0.95	8.49
56	BERTEA	132342	5232	592	11	PRAHOVA	151243	31972	189327	37596	3562	363	4459	427	6.02	0.61	6.63	7.53	0.72	8.25
57	BOLDESTI-SCAENI	131069	3490	856	25	PRAHOVA	151243	31972	189327	37596	435	229	545	269	0.51	0.27	0.78	0.64	0.31	0.95
58	BREAZA	131103	5069	560	11	PRAHOVA	151243	31972	189327	37596	5538	385	6933	453	9.89	0.69	10.58	12.38	0.81	13.19
59	BREBU	132404	5852	1078	18	PRAHOVA	151243	31972	189327	37596	5278	314	6607	369	4.9	0.29	5.19	6.13	0.34	6.47
60	BUCOV	130785	4903	779	16	PRAHOVA	151243	31972	189327	37596	2223	1508	2783	1773	2.85	1.94	4.79	3.57	2.28	5.85
61	CALUGARENI	101662	1992	1138	57	PRAHOVA	151243	31972	189327	37596	843	573	1055	674	0.74	0.5	1.24	0.93	0.59	1.52
62	CAMPINA	131256	2423	281	12	PRAHOVA	151243	31972	189327	37596	268	33	335	39	0.95	0.12	1.07	1.19	0.14	1.33
63	CARBUNESTI	132486	2118	278	13	PRAHOVA	151243	31972	189327	37596	495	183	620	215	1.78	0.66	2.44	2.23	0.77	3
64	CEPTURA	132510	4705	761	16	PRAHOVA	151243	31972	189327	37596	1935	976	2422	1148	2.54	1.28	3.83	3.18	1.51	4.69
65	CERASU	132574	12070	1875	16	PRAHOVA	151243	31972	189327	37596	4725	1019	5915	1198	2.52	0.54	3.06	3.15	0.64	3.79
66	CHIOJDEANCA	132645	3148	1086	34	PRAHOVA	151243	31972	189327	37596	904	564	1132	663	0.83	0.52	1.35	1.04	0.61	1.65
67	COCORASTII MISLII	132716	3439	200	6	PRAHOVA	151243	31972	189327	37596	499	75	625	88	2.5	0.38	2.87	3.12	0.44	3.56
68	COMARNIC	131336	8997	1640	18	PRAHOVA	151243	31972	189327	37596	3963	179	4961	210	2.42	0.11	2.53	3.02	0.13	3.15
69	CORNU	132805	1511	358	24	PRAHOVA	151243	31972	189327	37596	273	96	342	113	0.76	0.27	1.03	0.95	0.32	1.27
70	COSMINELE	132841	2506	402	16	PRAHOVA	151243	31972	189327	37596	1326	65	1660	76	3.3	0.16	3.46	4.13	0.19	4.32
71	DRAJNA	132896	5566	1294	23	PRAHOVA	151243	31972	189327	37596	3314	851	4148	1001	2.56	0.66	3.22	3.21	0.77	3.98
72	DUMBRAVESTI	131461	5566	446	8	PRAHOVA	151243	31972	189327	37596	800	220	1001	259	1.79	0.49	2.29	2.25	0.58	2.83
73	FANTANELE	133278	1813	169	9	PRAHOVA	151243	31972	189327	37596	727	286	910	336	4.3	1.69	5.99	5.38	1.99	7.37
74	FILIPESTII DE PADURE	133161	4864	759	16	PRAHOVA	151243	31972	189327	37596	2581	364	3231	428	3.4	0.48	3.88	4.26	0.56	4.82
75	GORNET	133562	2130	646	30	PRAHOVA	151243	31972	189327	37596	398	174	498	205	0.62	0.27	0.89	0.77	0.32	1.09
76	GORNET-CRICOV	133615	2794	706	25	PRAHOVA	151243	31972	189327	37596	160	266	200	313	0.23	0.38	0.6	0.28	0.44	0.73
77	GURA VADULUI	133688	3573	335	9	PRAHOVA	151243	31972	189327	37596	235	179	294	210	0.7	0.53	1.24	0.88	0.63	1.51
78	GURA VITIOAREI	131835	3306	724	22	PRAHOVA	151243	31972	189327	37596	964	376	1207	442	1.33	0.52	1.85	1.67	0.61	2.28
79	IORDACHEANU	133722	5492	773	14	PRAHOVA	151243	31972	189327	37596	138	59	173	69	0.18	0.08	0.25	0.22	0.09	0.31
80	IZVOARELE	153106	7501	1123	15	PRAHOVA	151243	31972	189327	37596	3633	711	4548	836	3.24	0.63	3.87	4.05	0.74	4.79
81	JUGURENI	133866	2685	1204	45	PRAHOVA	151243	31972	189327	37596	291	147	364	173	0.24	0.12	0.36	0.3	0.14	0.45
82	LAPOS	133919	2967	362	12	PRAHOVA	151243	31972	189327	37596	305	160	382	188	0.84	0.44	1.28	1.05	0.52	1.57
83	LIPANESTI	133964	1806	220	12	PRAHOVA	151243	31972	189327	37596	178	64	223	75	0.81	0.29	1.1	1.01	0.34	1.35
84	MAGURELE	134014	2747	315	11	PRAHOVA	151243	31972	189327	37596	720	128	901	151	2.29	0.41	2.69	2.86	0.48	3.34
85	MAGURENI	134050	4801	616	13	PRAHOVA	151243	31972	189327	37596	892	286	1117	336	1.45	0.46	1.91	1.81	0.55	2.36
86	MANECIU	134096	23643	3594	15	PRAHOVA	151243	31972	189327	37596	2897	719	3626	845	0.81	0.2	1.01	1.01	0.24	1.24
87	PACURETI	134336	2729	1147	42	PRAHOVA	151243	31972	189327	37596	298	271	373	319	0.26	0.24	0.5	0.33	0.28	0.6
88	PAULESTI	130847	5398	262	5	PRAHOVA	151243	31972	189327	37596	855	98	1070	115	3.26	0.37	3.64	4.09	0.44	4.52
89	PLOPENI	131443	473	4	1	PRAHOVA	151243	31972	189327	37596	76	31	95	36	19	7.75	26.75	23.78	9.11	32.9
90	PLOPU	134390	4537	366	8	PRAHOVA	151243	31972	189327	37596	172	57	215	67	0.47	0.16	0.63	0.59	0.18	0.77
91	PODENII NOI	134443	3757	869	23	PRAHOVA	151243	31972	189327	37596	691	316	865	372	0.8	0.36	1.16	1	0.43	1.42
92	POIANA CAMPINA	131274	1541	262	17	PRAHOVA	151243	31972	189327	37596	535	32	670	38	2.04	0.12	2.16	2.56	0.14	2.7
93	POSESTI	134648	5522	1364	25	PRAHOVA	151243	31972	189327	37596	4047	994	5066	1169	2.97	0.73	3.7	3.71	0.86	4.57
94	PREDEAL-SARARI	134755	2445	860	35	PRAHOVA	151243	31972	189327	37596	700	160	876	188	0.81	0.19	1	1.02	0.22	1.24
95	PROVITA DE JOS	134853	2528	304	12	PRAHOVA	151243	31972	189327	37596	875	130	1095	153	2.88	0.43	3.31	3.6	0.5	4.11
96	PROVITA DE SUS	134899	1952	507	26	PRAHOVA	151243	31972	189327	37596	820	17	1026	20	1.62	0.03	1.65	2.02	0.04	2.06
97	SALCIA	135128	2156	872	40	PRAHOVA	151243	31972	189327	37596	506	428	633	503	0.58	0.49	1.07	0.73	0.58	1.3
98	SANGERU	135244	3990	1348	34	PRAHOVA	151243	31972	189327	37596	853	759	1068	893	0.63	0.56	1.2	0.79	0.66	1.45
99	SCORTENI	135164	3990	383	10	PRAHOVA	151243	31972	189327	37596	1200	261	1502	307	3.13	0.68	3.81	3.92	0.8	4.72
100	SLANIC	131577	3920	1259	32	PRAHOVA	151243	31972	189327	37596	6673	1186	8353	1395	5.3	0.94	6.24	6.63	1.11	7.74
101	SOIMARI	135501	3832	1213	32	PRAHOVA	151243	31972	189327	37596	788	342	986	402	0.65	0.28	0.93	0.81	0.33	1.14
102	SOTRILE	135547	2941	924	31	PRAHOVA	151243	31972	189327	37596	1539	368	1927	433	1.67	0.4	2.06	2.08	0.47	2.55
103	STARCHIOJD	135315	8304	1468	18	PRAHOVA	151243	31972	189327	37596	5239	947	6558	1114	3.57	0.65	4.21	4.47	0.76	5.23
104	STEFESTI	135618	4458	393	9	PRAHOVA	151243	31972	189327	37596	2508	205	3140	241	6.38	0.52	6.9	7.99	0.61	8.6
105	SURANI	135404	1595	550	34	PRAHOVA	151243	31972	189327	37596	403	172	504	202	0.73	0.31	1.05	0.92	0.37	1.28
106	TALEA	135654	2485	686	28	PRAHOVA	151243	31972	189327	37596	1050	265	1314	312	1.53	0.39	1.92	1.92	0.45	2.37
107	TATARU	135681	2042	831	41	PRAHOVA	151243	31972	189327	37596	210	326	263	383	0.25	0.39	0.65	0.32	0.46	0.78
108	TEISANI	135725	2928	910	31	PRAHOVA	151243	31972	189327	37596	3309	327	4142	385	3.64	0.36	4	4.55	0.42	4.97
109	TELEGA	135789	4015	670	17	PRAHOVA	151243	31972	189327	37596	2441	708	3056	833	3.64	1.06	4.7	4.56	1.24	5.8
110	URLATI	131620	4367	787	18	PRAHOVA	151243	31972	189327	37596	2406	274	3012	322	3.06	0.35	3.41	3.83	0.41	4.24
111	VADU SAPAT	136269	1951	373	19	PRAHOVA	151243	31972	189327	37596	530	248	663	292	1.42	0.66	2.09	1.78	0.78	2.56
112	VALCANESTI	136198	2786	547	20	PRAHOVA	151243	31972	189327	37596	1004	101	1257	119	1.84	0.18	2.02	2.3	0.22	2.51
113	VALEA CALUGAREASCA	135949	5208	1018	20	PRAHOVA	151243	31972	189327	37596	1363	267	1706	314	1.34	0.26	1.6	1.68	0.31	1.98
114	VALEA DOFTANEI	136107	28626	6270	22	PRAHOVA	151243	31972	189327	37596	6808	364	8522	428	1.09	0.06	1.14	1.36	0.07	1.43
115	VALENII DE MUNTE	131817	2159	412	19	PRAHOVA	151243	31972	189327	37596	817	398	1023	468	1.98	0.97	2.95	2.48	1.14	3.62
116	VARBILAU	136134	4206	578	14	PRAHOVA	151243	31972	189327	37596	2292	297	2869	349	3.97	0.51	4.48	4.96	0.6	5.57
117	ANINOASA	65379	2766	633	23	DAMBOVITA	59494	22365	61243	28770	1291	399	1329	513	2.04	0.63	2.67	2.1	0.81	2.91
118	BARBULETU	66223	2466	586	24	DAMBOVITA	59494	22365	61243	28770	204	104	210	134	0.35	0.18	0.53	0.36	0.23	0.59
119	BEZDEAD	66330	5757	1376	24	DAMBOVITA	59494	22365	61243	28770	2756	380	2837	489	2	0.28	2.28	2.06	0.36	2.42
120	BRANESTI	66009	1795	270	15	DAMBOVITA	59494	22365	61243	28770	312	113	321	145	1.16	0.42	1.57	1.19	0.54	1.73
121	BUCIUMENI	66438	2871	902	31	DAMBOVITA	59494	22365	61243	28770	1025	234	1055	301	1.14	0.26	1.4	1.17	0.33	1.5
122	CANDESTI	39967	5237	1022	20	DAMBOVITA	59494	22365	61243	28770	1036	482	1066	620	1.01	0.47	1.49	1.04	0.61	1.65
123	DOICESTI	65413	1098	230	21	DAMBOVITA	59494	22365	61243	28770	102	43	105	55	0.44	0.19	0.63	0.46	0.24	0.7
124	DRAGOMIRESTI	67407	3819	484	13	DAMBOVITA	59494	22365	61243	28770	78	297	80	382	0.16	0.61	0.77	0.17	0.79	0.96
125	FIENI	65609	1831	461	25	DAMBOVITA	59494	22365	61243	28770	273	203	281	261	0.59	0.44	1.03	0.61	0.57	1.18
126	GLODENI	67522	3078	801	26	DAMBOVITA	59494	22365	61243	28770	667	258	687	332	0.83	0.32	1.15	0.86	0.41	1.27
127	GURA OCNITEI	67595	4496	457	10	DAMBOVITA	59494	22365	61243	28770	482	800	496	1029	1.05	1.75	2.81	1.09	2.25	3.34
128	IEDERA	65869	5341	461	9	DAMBOVITA	59494	22365	61243	28770	155	102	160	131	0.34	0.22	0.56	0.35	0.28	0.63
129	MALU CU FLORI	67942	2271	423	19	DAMBOVITA	59494	22365	61243	28770	534	294	550	378	1.26	0.7	1.96	1.3	0.89	2.19
130	MANESTI	68002	3795	334	9	DAMBOVITA	59494	22365	61243	28770	149	88	153	113	0.45	0.26	0.71	0.46	0.34	0.8
131	MORENI	65841	3514	389	11	DAMBOVITA	59494	22365	61243	28770	661	336	680	432	1.7	0.86	2.56	1.75	1.11	2.86
132	MOROENI	68182	28739	7187	25	DAMBOVITA	59494	22365	61243	28770	2910	170	2996	219	0.4	0.02	0.43	0.42	0.03	0.45
133	MOTAIENI	65645	1156	249	22	DAMBOVITA	59494	22365	61243	28770	336	187	346	241	1.35	0.75	2.1	1.39	0.97	2.36
134	OCNITA	68324	4104	779	19	DAMBOVITA	59494	22365	61243	28770	425	591	437	760	0.55	0.76	1.3	0.56	0.98	1.54
135	PIETRARI	179908	2617	690	26	DAMBOVITA	59494	22365	61243	28770	287	151	295	194	0.42	0.22	0.63	0.43	0.28	0.71
136	PIETROSITA	68404	2707	298	11	DAMBOVITA	59494	22365	61243	28770	419	199	431	256	1.41	0.67	2.07	1.45	0.86	2.31
137	PUCHENI	68565	3518	570	16	DAMBOVITA	59494	22365	61243	28770	665	58	685	75	1.17	0.1	1.27	1.2	0.13	1.33
138	PUCIOASA	65921	4009	954	24	DAMBOVITA	59494	22365	61243	28770	3596	274	3702	352	3.77	0.29	4.06	3.88	0.37	4.25
139	RAU ALB	179917	2469	688	28	DAMBOVITA	59494	22365	61243	28770	755	302	777	388	1.1	0.44	1.54	1.13	0.56	1.69
140	RAZVAD	65431	4186	744	18	DAMBOVITA	59494	22365	61243	28770	277	612	285	787	0.37	0.82	1.19	0.38	1.06	1.44
141	RUNCU	68716	7925	1326	17	DAMBOVITA	59494	22365	61243	28770	1725	168	1776	216	1.3	0.13	1.43	1.34	0.16	1.5
142	SOTANGA	65477	3515	306	9	DAMBOVITA	59494	22365	61243	28770	305	305	314	392	1	1	1.99	1.03	1.28	2.31
143	TARGOVISTE	65342	4681	154	3	DAMBOVITA	59494	22365	61243	28770	40	207	41	266	0.26	1.34	1.6	0.27	1.73	2
144	TATARANI	68921	6380	907	14	DAMBOVITA	59494	22365	61243	28770	334	156	344	201	0.37	0.17	0.54	0.38	0.22	0.6
145	VALEA LUNGA	69063	6672	1094	16	DAMBOVITA	59494	22365	61243	28770	1413	354	1455	455	1.29	0.32	1.62	1.33	0.42	1.75
146	VALENI-DAMBOVITA	69303	2789	220	8	DAMBOVITA	59494	22365	61243	28770	789	110	812	142	3.59	0.5	4.09	3.69	0.64	4.33
147	VIRFURI	69447	2206	411	19	DAMBOVITA	59494	22365	61243	28770	1110	333	1143	428	2.7	0.81	3.51	2.78	1.04	3.82
148	VISINESTI	69394	3578	516	14	DAMBOVITA	59494	22365	61243	28770	2143	136	2206	175	4.15	0.26	4.42	4.28	0.34	4.61
149	VOINESTI	69526	8103	930	11	DAMBOVITA	59494	22365	61243	28770	1596	180	1643	232	1.72	0.19	1.91	1.77	0.25	2.02
150	VULCANA-BAI	69615	2815	270	10	DAMBOVITA	59494	22365	61243	28770	426	143	439	184	1.58	0.53	2.11	1.62	0.68	2.31
151	VULCANA-PANDELE	179640	2508	312	12	DAMBOVITA	59494	22365	61243	28770	55	200	57	257	0.18	0.64	0.82	0.18	0.82	1.01
152	ANDREIASU DE JOS	175126	10308	724	7	VRANCEA	130300	31820	150445	38964	412	299	476	366	0.57	0.41	0.98	0.66	0.51	1.17
153	BARSESTI	175224	2747	317	11.5	VRANCEA	130300	31820	150445	38964	6248	757	7214	927	19.71	2.39	22.1	22.76	2.92	25.68
154	BOLOTESTI	175368	9643	816	8.5	VRANCEA	130300	31820	150445	38964	1115	322	1287	394	1.37	0.39	1.76	1.58	0.48	2.06
155	BORDESTI	175439	1663	351	21.1	VRANCEA	130300	31820	150445	38964	73	101	84	124	0.21	0.29	0.5	0.24	0.35	0.59
156	BROSTENI	175466	2713	188	6.9	VRANCEA	130300	31820	150445	38964	12	62	14	76	0.06	0.33	0.39	0.07	0.4	0.47
157	CAMPURI	175670	8827	1159	13.1	VRANCEA	130300	31820	150445	38964	1305	868	1507	1063	1.13	0.75	1.87	1.3	0.92	2.22
158	CARLIGELE	175732	4068	209	5.1	VRANCEA	130300	31820	150445	38964	993	309	1147	378	4.75	1.48	6.23	5.49	1.81	7.3
159	CHIOJDENI	175509	7144	649	9.1	VRANCEA	130300	31820	150445	38964	1815	174	2096	213	2.8	0.27	3.06	3.23	0.33	3.56
160	COTESTI	175885	5084	89	1.8	VRANCEA	130300	31820	150445	38964	858	652	991	798	9.64	7.33	16.97	11.13	8.97	20.1
161	DUMITRESTI	175983	8720	886	10.2	VRANCEA	130300	31820	150445	38964	2873	558	3317	683	3.24	0.63	3.87	3.74	0.77	4.51
162	FITIONESTI	176150	7945	480	6	VRANCEA	130300	31820	150445	38964	959	685	1107	839	2	1.43	3.43	2.31	1.75	4.06
163	GURA CALITEI	176338	11514	1122	9.7	VRANCEA	130300	31820	150445	38964	2110	365	2436	447	1.88	0.33	2.21	2.17	0.4	2.57
164	JARISTEA	176506	3874	193	5	VRANCEA	130300	31820	150445	38964	555	549	641	672	2.88	2.84	5.72	3.32	3.48	6.8
165	JITIA	176551	4568	409	9	VRANCEA	130300	31820	150445	38964	813	233	939	285	1.99	0.57	2.56	2.3	0.7	3
166	MERA	176686	9505	314	3.3	VRANCEA	130300	31820	150445	38964	61	100	70	122	0.19	0.32	0.51	0.22	0.39	0.61
167	MOVILITA	176793	5788	361	6.2	VRANCEA	130300	31820	150445	38964	2590	1377	2990	1686	7.17	3.81	10.99	8.28	4.67	12.95
168	NARUJA	176891	3296	350	10.6	VRANCEA	130300	31820	150445	38964	1216	156	1404	191	3.47	0.45	3.92	4.01	0.55	4.56
169	NEGRILESTI	178885	3295	225	6.8	VRANCEA	130300	31820	150445	38964	7155	198	8261	242	31.8	0.88	32.68	36.72	1.08	37.8
170	NEREJU	176944	18246	1264	6.9	VRANCEA	130300	31820	150445	38964	2754	162	3180	198	2.18	0.13	2.31	2.52	0.16	2.68
171	NISTORESTI	177003	25060	2844	11.3	VRANCEA	130300	31820	150445	38964	2665	183	3077	224	0.94	0.06	1	1.08	0.08	1.16
172	ODOBESTI	175019	5754	10	0.2	VRANCEA	130300	31820	150445	38964	709	141	819	173	70.9	14.1	85	81.9	17.27	99.17
173	PALTIN	177101	4128	734	17.8	VRANCEA	130300	31820	150445	38964	2272	436	2623	534	3.1	0.59	3.69	3.57	0.73	4.3
174	PANCIU	175055	6185	299	4.8	VRANCEA	130300	31820	150445	38964	245	166	283	203	0.82	0.56	1.37	0.95	0.68	1.63
175	PAULESTI	178910	17344	1419	8.2	VRANCEA	130300	31820	150445	38964	1339	119	1546	146	0.94	0.08	1.03	1.09	0.1	1.19
176	PAUNESTI	177236	7366	620	8.4	VRANCEA	130300	31820	150445	38964	4826	1564	5572	1915	7.78	2.52	10.31	8.99	3.09	12.08
177	POIANA CRISTEI	177263	5356	511	9.5	VRANCEA	130300	31820	150445	38964	886	1074	1023	1315	1.73	2.1	3.84	2	2.57	4.57
178	POPESTI	178901	1446	77	5.3	VRANCEA	130300	31820	150445	38964	151	66	174	81	1.96	0.86	2.82	2.26	1.05	3.31
179	RACOASA	177405	8990	710	7.9	VRANCEA	130300	31820	150445	38964	2557	1014	2952	1242	3.6	1.43	5.03	4.16	1.75	5.91
180	REGHIU	177469	6637	630	9.5	VRANCEA	130300	31820	150445	38964	693	337	800	413	1.1	0.53	1.63	1.27	0.66	1.93
181	RUGINESTI	177557	9113	787	8.6	VRANCEA	130300	31820	150445	38964	3446	480	3979	588	4.38	0.61	4.99	5.06	0.75	5.81
182	SLOBOZIA BRADULUI	177655	2891	148	5.1	VRANCEA	130300	31820	150445	38964	213	278	246	340	1.44	1.88	3.32	1.66	2.3	3.96
183	SOVEJA	177762	9545	935	9.8	VRANCEA	130300	31820	150445	38964	305	51	352	62	0.33	0.05	0.38	0.38	0.07	0.45
184	STRAOANE	177799	5354	470	8.8	VRANCEA	130300	31820	150445	38964	1430	461	1651	565	3.04	0.98	4.02	3.51	1.2	4.71
185	TAMBOESTI	178046	2531	377	14.9	VRANCEA	130300	31820	150445	38964	220	212	254	260	0.58	0.56	1.15	0.67	0.69	1.36
186	TIFESTI	178180	7775	298	3.8	VRANCEA	130300	31820	150445	38964	1097	389	1267	476	3.68	1.31	4.99	4.25	1.6	5.85
187	TULNICI	178117	22728	1520	6.7	VRANCEA	130300	31820	150445	38964	1063	497	1227	609	0.7	0.33	1.03	0.81	0.4	1.21
188	URECHESTI	178279	3333	131	3.9	VRANCEA	130300	31820	150445	38964	157	188	181	230	1.2	1.44	2.63	1.38	1.76	3.14
189	VALEA SARII	178313	5378	253	4.7	VRANCEA	130300	31820	150445	38964	1276	347	1473	425	5.04	1.37	6.42	5.82	1.68	7.5
190	VARTESCOIU	178689	3932	104	2.6	VRANCEA	130300	31820	150445	38964	152	81	175	99	1.46	0.78	2.24	1.68	0.95	2.63
191	VIDRA	178377	12217	1194	9.8	VRANCEA	130300	31820	150445	38964	5589	1670	6453	2045	4.68	1.4	6.08	5.4	1.71	7.11
192	VINTILEASCA	178475	6332	639	10.1	VRANCEA	130300	31820	150445	38964	1960	105	2263	129	3.07	0.16	3.23	3.54	0.2	3.74
193	VIZANTEA-LIVEZI	178545	7546	608	8.1	VRANCEA	130300	31820	150445	38964	3396	1044	3921	1278	5.59	1.72	7.3	6.45	2.1	8.55
194	VRANCIOAIA	178750	5799	632	10.9	VRANCEA	130300	31820	150445	38964	3993	634	4610	776	6.32	1	7.32	7.29	1.23	8.52
195	CETATENI	15402	2904	471	16	ARGES	160567	25524	225858	40324	1443	362	2030	572	3.06	0.77	3.83	4.31	1.21	5.52
196	STEFAN CEL MARE	20670	7007	582	8.3	BACAU	153685	56763	185849	74260	1719	874	2079	1143	2.95	1.5	4.45	3.57	1.96	5.53
197	BUCIUMI	20705	2896	200	6.9	BACAU	153685	56763	185849	74260	1004	318	1214	416	5.02	1.59	6.61	6.07	2.08	8.15
198	CASIN	21720	3688	813	22	BACAU	153685	56763	185849	74260	2360	689	2854	901	2.9	0.85	3.75	3.51	1.11	4.62
199	CAIUTI	21757	13483	774	5.7	BACAU	153685	56763	185849	74260	741	932	896	1219	0.96	1.2	2.16	1.16	1.57	2.73
200	COTOFANESTI	22059	6623	536	8.1	BACAU	153685	56763	185849	74260	1735	523	2098	684	3.24	0.98	4.22	3.91	1.28	5.19
201	URECHESTI	26029	6141	707	11.5	BACAU	153685	56763	185849	74260	2217	389	2681	509	3.14	0.55	3.69	3.79	0.72	4.51
202	MANASTIREA CASIN	23449	24327	538	2.2	BACAU	153685	56763	185849	74260	1536	582	1857	761	2.86	1.08	3.94	3.45	1.41	4.86
* NUTS 3 = Nomenclature of Territorial Units for Statistics; Level 3.
** = Share of pasture on LAU’s 2 area
